# Supplementary material for: Catalytic Conversion of Carbohydrates into 5-Hydroxymethylfurfural by Phosphotungstic Acid Encapsulated in MIL-101 (Cr, Sn) Catalyst in Deep Eutectic Solvents
Source: Int J Mol Sci. 2023 Jul 14;24(14):11480. doi: 10.3390/ijms241411480 (PMC10380470; doi:10.3390/ijms241411480)
Supplement: Supplementary file 1 [file ijms-24-11480-s001.zip]

Archive with 1 entries (1 files):
- ijms-2498718-supplementary.pdf
